# Supplementary material for: Movement behaviours in paediatric cancer survivors during recovery and school weeks
Source: Front Oncol. 2022 Sep 12;12:971805. doi: 10.3389/fonc.2022.971805 (PMC9510990; doi:10.3389/fonc.2022.971805)
Supplement: Supplementary file 1 [file Table_1.xlsx]

## Sheet: Data Scientific Reports
id	Cancer type	Gender	Age	Body height [cm]	Body weight [kg]	BMI	RW SB	RW LPA	RW MPA	RW VPA	SW SB	SW LPA	SW MPA	SW VPA
A52	1	1	0	135.6	35.4	19.2524	348.803	354.879	155.288	34.6818	584.847	219.764	44.5417	10.0556
A65	1	0	0	131.6	26.1	15.0705	379.318	370.508	101.818	20.4545	447	326.792	60.6389	5.875
B57	0	0	0	140	35.9	18.3163	401.25	360.514	112.111	22	439.778	304.514	71.0139	12.8472
A54	1	1	0	122.2	24.5	16.4068	431.229	325.958	114.632	24.0069	487.361	299.639	88.8056	22.7917
A30	0	0	0	143.3	33.8	16.4598	386.685	349.287	109.12	27.5648	496.917	307.667	65.8333	17.4861
B45	0	0	0	146.6	43.6	20.287	371.062	376.854	119.292	14.2778	535.236	262.653	47.3333	2.25
C107	0	1	0	134.8	30.5	16.785	566.167	308.071	39.5238	9.09524	492.75	224.889	43.2778	8.13889
A62	1	1	0	141.2	35.6	17.8559	493.903	284.729	64.7014	26.0417	571	207.292	26.7361	4.31944
D6	0	0	0	145.8	34	15.9942	495.069	316.167	55.9306	7.50694	534.458	267.847	34.0278	4.76389
B21	1	1	0	134.1	35.2	19.5742	425.341	373.386	41.6212	10.5227	498.667	298.472	37.6944	2.98611
D125	0	0	0	156.8	51.7	21.028	216.083	523.694	88.5278	8.3125	580.667	346.167	16.8056	0.513889
D33	0	0	0	153.8	53.9	22.7864	495.535	375.583	51.7847	7.32639	489.069	376.986	38.0694	4.04167
D2	0	0	1	160.7	52.4	20.2908	433.306	365	88.375	9.92361	532.653	281.528	48.0139	4.20833
D117	0	1	1	167.7	60.1	21.3702	493.861	368.41	60.2153	6.375	611.861	199.306	24.8333	1.40278
D73	1	0	1	149.4	35.4	15.86	416.326	369.639	80.1458	16.9653	610.278	208.222	35.25	2.15278
D13	1	1	1	170.4	57.9	19.9407	509.604	301.826	59.7569	12.0139	652.736	215.056	25.9306	1.79167
D8	0	1	1	152.8	39.7	17.0037	483.023	345.962	82.9318	20.9924	609.458	219.514	49.4861	8.68056
D116	0	0	1	165.3	59.1	21.6293	470.229	330.951	81.9792	9.625	503.431	323.722	38.7222	3.86111
D96	1	0	1	142.5	33.6	16.5466	407.514	385.375	104.896	20.2986	599.806	262.847	49.3056	8.97222
D34	1	1	1	163.6	53.5	19.9888	530.13	385.389	66.1574	10.1296	646.708	233.292	31.2778	2.22222
D32	1	1	1	160.6	39.4	15.2758	388.514	351.375	107.451	18.3125	546.181	247.486	37.1389	4.26389
D110	1	1	1	159.9	40.9	15.9966	672.194	160.083	19.5556	0.0902778	770.7	101	1.36667	0
D36	1	0	1	150.9	53.7	23.5828	547.951	317.236	46.8194	1.5	661.347	154.292	8.01389	0.305556
D22	0	0	1	165	66.6	24.4628	423.517	309.567	47.3167	4.31667	705.833	353.729	15.625	0.708333
D75	0	0	1	154.3	61.5	25.8311	531	273.931	66.1875	7	539.153	202.097	27.4306	0.694444
D5	0	1	1	165.7	46.6	16.9723	502.09	305.41	58.3403	7.76389	558.479	200.438	29.6667	3.41667
Labeling and legends:
Cancer type	0 = Haematological malignancy				RW= recovery weeks
	1 = Solid tumours				SW= school weeks
					SB= sedentary behaviour [minutes/day]
Gender	0 = Girls				LPA= light physical activity [minutes/day]
	1 = Boys				MPA= moderate physical activity [minutes/day]
					VPA= vigorous physical activity [minutes/day]
Age	0 = 7-11 years
	1 = 12-15 yaers
BMI = body mass index [kg/m2]
